# Supplementary material for: Palladium/XuPhos-catalyzed enantioselective cascade Heck/intermolecular C(sp2)–H alkylation reaction
Source: Chem Sci. 2024 Mar 9;15(15):5573–80. doi: 10.1039/d4sc00262h (PMC11023025; doi:10.1039/d4sc00262h)
Supplement: SC-015-D4SC00262H-s002 [file SC-015-D4SC00262H-s002.cif]

# Electronic Supplementary Material (ESI) for Chemical Science.
# This journal is © The Royal Society of Chemistry 2024

####################################################################### 
# 
# This file contains crystal structure data downloaded from the 
# Cambridge Structural Database (CSD) hosted by the Cambridge 
# Crystallographic Data Centre (CCDC).
# 
# Full information about CCDC data access policies and citation 
# guidelines are available at http://www.ccdc.cam.ac.uk/access/V1 
# 
# Audit and citation data items may have been added by the CCDC. 
# Please retain this information to preserve the provenance of 
# this file and to allow appropriate attribution of the data. 
# 
#######################################################################

data_exp_2939
_database_code_depnum_ccdc_archive 'CCDC 2325014'
loop_
_audit_author_name
_audit_author_address
'Xiao-Li Zhao'
;East China Normal University
China
;
_audit_update_record             
;
2024-01-12 deposited with the CCDC.	2024-03-08 downloaded from the CCDC.
;
_audit_creation_date             2022-11-29
_audit_creation_method           
;
Olex2 1.2
(compiled 2018.05.29 svn.r3508 for OlexSys, GUI svn.r5506)
;
_shelx_SHELXL_version_number     2017/1
_chemical_name_common            ?
_chemical_name_systematic        ?
_chemical_formula_moiety         'C24 H17 F4 N O'
_chemical_formula_sum            'C24 H17 F4 N O'
_chemical_formula_weight         411.38
_chemical_absolute_configuration unk
_chemical_melting_point          ?
loop_
_atom_type_symbol
_atom_type_description
_atom_type_scat_dispersion_real
_atom_type_scat_dispersion_imag
_atom_type_scat_source
C C 0.0181 0.0091 'International Tables Vol C Tables 4.2.6.8 and 6.1.1.4'
H H 0.0000 0.0000 'International Tables Vol C Tables 4.2.6.8 and 6.1.1.4'
F F 0.0727 0.0534 'International Tables Vol C Tables 4.2.6.8 and 6.1.1.4'
N N 0.0311 0.0180 'International Tables Vol C Tables 4.2.6.8 and 6.1.1.4'
O O 0.0492 0.0322 'International Tables Vol C Tables 4.2.6.8 and 6.1.1.4'

_shelx_space_group_comment       
;
The symmetry employed for this shelxl refinement is uniquely defined
by the following loop, which should always be used as a source of
symmetry information in preference to the above space-group names.
They are only intended as comments.
;
_space_group_crystal_system      orthorhombic
_space_group_IT_number           19
_space_group_name_H-M_alt        'P 21 21 21'
_space_group_name_Hall           'P 2ac 2ab'
loop_
_space_group_symop_operation_xyz
'x, y, z'
'-x+1/2, -y, z+1/2'
'-x, y+1/2, -z+1/2'
'x+1/2, -y+1/2, -z'

_cell_length_a                   6.42860(10)
_cell_length_b                   8.7411(2)
_cell_length_c                   33.5094(6)
_cell_angle_alpha                90
_cell_angle_beta                 90
_cell_angle_gamma                90
_cell_volume                     1882.99(6)
_cell_formula_units_Z            4
_cell_measurement_reflns_used    12072
_cell_measurement_temperature    296.3(6)
_cell_measurement_theta_max      73.0420
_cell_measurement_theta_min      5.2450
_shelx_estimated_absorpt_T_max   ?
_shelx_estimated_absorpt_T_min   ?
_exptl_absorpt_coefficient_mu    0.985
_exptl_absorpt_correction_T_max  1.00000
_exptl_absorpt_correction_T_min  0.51304
_exptl_absorpt_correction_type   multi-scan
_exptl_absorpt_process_details   
;
CrysAlisPro 1.171.39.32a (Rigaku Oxford Diffraction, 2017)
Empirical absorption correction using spherical harmonics,
 implemented in SCALE3 ABSPACK scaling algorithm.
;
_exptl_absorpt_special_details   ?
_exptl_crystal_colour            'clear light colourless'
_exptl_crystal_colour_lustre     clear
_exptl_crystal_colour_modifier   light
_exptl_crystal_colour_primary    colourless
_exptl_crystal_density_diffrn    1.451
_exptl_crystal_density_meas      ?
_exptl_crystal_density_method    ?
_exptl_crystal_description       block
_exptl_crystal_F_000             848
_exptl_crystal_size_max          0.26
_exptl_crystal_size_mid          0.22
_exptl_crystal_size_min          0.18
_exptl_transmission_factor_max   ?
_exptl_transmission_factor_min   ?
_diffrn_reflns_av_R_equivalents  0.0608
_diffrn_reflns_av_unetI/netI     0.0250
_diffrn_reflns_Laue_measured_fraction_full 0.998
_diffrn_reflns_Laue_measured_fraction_max 0.998
_diffrn_reflns_limit_h_max       7
_diffrn_reflns_limit_h_min       -7
_diffrn_reflns_limit_k_max       10
_diffrn_reflns_limit_k_min       -10
_diffrn_reflns_limit_l_max       40
_diffrn_reflns_limit_l_min       -40
_diffrn_reflns_number            40249
_diffrn_reflns_point_group_measured_fraction_full 0.999
_diffrn_reflns_point_group_measured_fraction_max 0.999
_diffrn_reflns_theta_full        67.067
_diffrn_reflns_theta_max         67.067
_diffrn_reflns_theta_min         5.230
_diffrn_ambient_environment      air
_diffrn_ambient_temperature      296.3(6)
_diffrn_detector                 'CCD plate'
_diffrn_detector_area_resol_mean ?
_diffrn_measured_fraction_theta_full 0.998
_diffrn_measured_fraction_theta_max 0.998
_diffrn_measurement_details      
;
List of Runs (angles in degrees, time in seconds):

  # Type    Start    End  Width  t~exp~   \w     \q     \k     \f   Frames
#--------------------------------------------------------------------------
  1  \w     13.00  43.00   1.00    1.00    --    0.00  57.00 -30.00   30
  2  \w    -19.00   9.00   1.00    1.00    --    0.00  57.00 -30.00   28
  3  \w    -28.00  89.00   1.00    1.00    --    0.00  77.00   0.00  117
  4  \w    -18.00  82.00   1.00    1.00    --    0.00  37.00 -90.00  100
  5  \w    -19.00  33.00   1.00    1.00    --    0.00  37.00 150.00   52
  6  \w     37.00  88.00   1.00    1.00    --    0.00  37.00  90.00   51
  7  \w    -19.00  21.00   1.00    1.00    --    0.00  37.00  90.00   40
  8  \w     46.00  86.00   1.00    1.00    --    0.00  57.00 -30.00   40
  9  \w    -23.00  34.00   1.00    1.00    --    0.00  57.00-150.00   57
 10  \w     64.00  89.00   1.00    1.00    --    0.00  37.00 150.00   25
 11  \w     68.00  94.00   1.00    3.00    --   95.80  68.00 -78.73   26
 12  \w     74.00 124.00   1.00    3.00    --   95.80  52.00  -6.75   50
 13  \w    140.00 166.00   1.00    3.00    --   95.80  52.00  -6.75   26
 14  \w     63.00  88.00   1.00    3.00    --   95.80  81.00  -6.03   25
 15  \w    124.00 149.00   1.00    3.00    --   95.80  75.00 172.26   25
 16  \w     70.00 181.00   1.00    3.00    --   95.80  62.00 -77.72  111
 17  \w     69.00  94.00   1.00    3.00    --   95.80  67.00-125.40   25
 18  \w     66.00  91.00   1.00    3.00    --   95.80  75.00 172.26   25
 19  \w     63.00  88.00   1.00    3.00    --   95.80  82.00-180.00   25
 20  \w     80.00 128.00   1.00    3.00    --   95.80 -82.00 -90.00   48
 21  \w    126.00 152.00   1.00    3.00    --   95.80  82.00-180.00   26
 22  \w     95.00 126.00   1.00    3.00    --   95.80 -82.00  90.00   31
 23  \w     65.00  90.00   1.00    3.00    --   95.80  77.00 120.00   25
 24  \w    146.00 172.00   1.00    3.00    --   95.80  77.00 120.00   26
 25  \w     71.00 184.00   1.00    3.00    --   95.80  61.00   0.00  113
 26  \w     63.00  88.00   1.00    3.00    --   95.80  82.00  60.00   25
 27  \w      6.00 128.00   1.00    3.00    --   95.80 -82.00-180.00  122
 28  \w     65.00  92.00   1.00    3.00    --   95.80  77.00  30.00   27
 29  \w     95.00 121.00   1.00    3.00    --   95.80  77.00  30.00   26
 30  \w     75.00 102.00   1.00    3.00    --   95.80  45.00 120.00   27
 31  \w     67.00 143.00   1.00    3.00    --   95.80  73.00-118.78   76
 32  \w     71.00 105.00   1.00    3.00    --   95.80  59.00 -47.32   34
 33  \w      7.00  74.00   1.00    3.00    --   95.80 -82.00 -90.00   67
 34  \w     75.00 102.00   1.00    3.00    --   95.80  45.00  90.00   27
 35  \w     65.00  91.00   1.00    3.00    --   95.80  77.00-150.00   26
 36  \w     75.00 185.00   1.00    3.00    --   95.80  45.00  60.00  110
 37  \w     63.00  88.00   1.00    3.00    --   95.80  82.00 -90.00   25
 38  \w    125.00 150.00   1.00    3.00    --   95.80  82.00 -90.00   25
 39  \w     65.00  90.00   1.00    3.00    --   95.80  77.00 -30.00   25
 40  \w    151.00 176.00   1.00    3.00    --   95.80  77.00 -30.00   25
 41  \w     63.00  89.00   1.00    3.00    --   95.80  82.00-120.00   26
 42  \w     63.00  96.00   1.00    3.00    --   95.80  82.00  90.00   33
 43  \w     63.00  88.00   1.00    3.00    --   95.80  82.00 133.04   25
 44  \w     65.00  91.00   1.00    3.00    --   95.80  77.00 150.00   26
 45  \w    111.00 136.00   1.00    3.00    --   95.80  82.00   0.00   25
 46  \w     50.00  86.00   1.00    3.00    --   95.80 -82.00-120.00   36
 47  \w     95.00 128.00   1.00    3.00    --   95.80 -82.00-120.00   33
 48  \w     63.00  89.00   1.00    3.00    --   95.80  82.00 120.00   26
 49  \w      6.00 128.00   1.00    3.00    --   95.80 -82.00  30.00  122
 50  \w     63.00  89.00   1.00    3.00    --   95.80  82.00   0.00   26
 51  \w     71.00 131.00   1.00    3.00    --   95.80  61.00-180.00   60
 52  \w     72.00 105.00   1.00    3.00    --   95.80  61.00-150.00   33
 53  \w     65.00  91.00   1.00    3.00    --   95.80  77.00 -60.00   26
 54  \w    108.00 133.00   1.00    3.00    --   95.80  77.00 -60.00   25
 55  \w     20.00 111.00   1.00    3.00    --   95.80 -61.00  30.00   91
 56  \w     65.00  91.00   1.00    3.00    --   95.80  82.00 -30.00   26
 57  \w     74.00 100.00   1.00    3.00    --   95.80  53.00-152.71   26
 58  \w     72.00  98.00   1.00    3.00    --   95.80  61.00 -30.00   26
 59  \w     65.00  91.00   1.00    3.00    --   95.80  77.00-120.00   26
 60  \w     76.00 163.00   1.00    3.00    --   95.80  45.00 150.00   87
 61  \w    119.00 166.00   1.00    3.00    --   95.80  45.00 120.00   47
 62  \w    110.00 153.00   1.00    3.00    --   95.80  81.00  -6.03   43
 63  \w     75.00 170.00   1.00    3.00    --   95.80  50.00-120.74   95
 64  \w    142.00 178.00   1.00    3.00    --   95.80  67.00-125.40   36
 65  \w    153.00 180.00   1.00    3.00    --   95.80  51.00  95.67   27
 66  \w     74.00  99.00   1.00    3.00    --   95.80  51.00  95.67   25
;
_diffrn_measurement_device       'four-circle diffractometer'
_diffrn_measurement_device_type  'XtaLAB AFC12 (RINC): Kappa dual home/near'
_diffrn_measurement_method       '\w scans'
_diffrn_orient_matrix_type       
'CrysAlisPro convention (1999,Acta A55,543-557)'
_diffrn_orient_matrix_UB_11      0.1493729000
_diffrn_orient_matrix_UB_12      -0.0148176000
_diffrn_orient_matrix_UB_13      0.0357346000
_diffrn_orient_matrix_UB_21      -0.1316204000
_diffrn_orient_matrix_UB_22      0.1162358000
_diffrn_orient_matrix_UB_23      0.0235533000
_diffrn_orient_matrix_UB_31      -0.1334024000
_diffrn_orient_matrix_UB_32      -0.1316413000
_diffrn_orient_matrix_UB_33      0.0167897000
_diffrn_radiation_monochromator  graphite
_diffrn_radiation_probe          x-ray
_diffrn_radiation_type           CuK\a
_diffrn_radiation_wavelength     1.54184
_diffrn_source                   'fine-focus sealed X-ray tube'
_diffrn_source_type              'Enhance (Cu) X-ray Source'
_reflns_Friedel_coverage         0.697
_reflns_Friedel_fraction_full    0.999
_reflns_Friedel_fraction_max     0.999
_reflns_number_gt                3080
_reflns_number_total             3362
_reflns_odcompleteness_completeness 99.90
_reflns_odcompleteness_iscentric 1
_reflns_odcompleteness_theta     66.97
_reflns_special_details          
;
 Reflections were merged by SHELXL according to the crystal
 class for the calculation of statistics and refinement.
 
 _reflns_Friedel_fraction is defined as the number of unique
 Friedel pairs measured divided by the number that would be
 possible theoretically, ignoring centric projections and
 systematic absences.
;
_reflns_threshold_expression     'I > 2\s(I)'
_computing_cell_refinement       'CrysAlisPro 1.171.39.32a (Rigaku OD, 2017)'
_computing_data_collection       'CrysAlisPro 1.171.39.32a (Rigaku OD, 2017)'
_computing_data_reduction        'CrysAlisPro 1.171.39.32a (Rigaku OD, 2017)'
_computing_molecular_graphics    'Olex2 (Dolomanov et al., 2009)'
_computing_publication_material  'Olex2 (Dolomanov et al., 2009)'
_computing_structure_refinement  'ShelXL (Sheldrick, 2015)'
_computing_structure_solution    'ShelXT (Sheldrick, 2015)'
_refine_diff_density_max         0.104
_refine_diff_density_min         -0.108
_refine_diff_density_rms         0.026
_refine_ls_abs_structure_details 
;
 Flack x determined using 1196 quotients [(I+)-(I-)]/[(I+)+(I-)]
 (Parsons, Flack and Wagner, Acta Cryst. B69 (2013) 249-259).
;
_refine_ls_abs_structure_Flack   -0.07(7)
_refine_ls_extinction_coef       0.0027(4)
_refine_ls_extinction_expression Fc^*^=kFc[1+0.001xFc^2^\l^3^/sin(2\q)]^-1/4^
_refine_ls_extinction_method     'SHELXL-2017/1 (Sheldrick 2017)'
_refine_ls_goodness_of_fit_ref   1.060
_refine_ls_hydrogen_treatment    constr
_refine_ls_matrix_type           full
_refine_ls_number_parameters     273
_refine_ls_number_reflns         3362
_refine_ls_number_restraints     0
_refine_ls_R_factor_all          0.0334
_refine_ls_R_factor_gt           0.0302
_refine_ls_restrained_S_all      1.060
_refine_ls_shift/su_max          0.001
_refine_ls_shift/su_mean         0.000
_refine_ls_structure_factor_coef Fsqd
_refine_ls_weighting_details     
'w=1/[\s^2^(Fo^2^)+(0.0400P)^2^+0.1736P] where P=(Fo^2^+2Fc^2^)/3'
_refine_ls_weighting_scheme      calc
_refine_ls_wR_factor_gt          0.0769
_refine_ls_wR_factor_ref         0.0790
_refine_special_details          ?
_olex2_refinement_description    
;
1. Fixed Uiso
 At 1.2 times of:
  All C(H) groups, All C(H,H) groups
 At 1.5 times of:
  All C(H,H,H) groups
2.a Secondary CH2 refined with riding coordinates:
 C8(H8A,H8B), C9(H9A,H9B)
2.b Aromatic/amide H refined with riding coordinates:
 C2(H2), C3(H3), C4(H4), C5(H5), C17(H17), C18(H18), C20(H20), C21(H21),
 C22(H22), C23(H23)
2.c Idealised Me refined as rotating group:
 C10(H10A,H10B,H10C)
;
_atom_sites_solution_hydrogens   geom
_atom_sites_solution_primary     dual
_atom_sites_solution_secondary   ?
loop_
_atom_site_label
_atom_site_type_symbol
_atom_site_fract_x
_atom_site_fract_y
_atom_site_fract_z
_atom_site_U_iso_or_equiv
_atom_site_adp_type
_atom_site_occupancy
_atom_site_site_symmetry_order
_atom_site_calc_flag
_atom_site_refinement_flags_posn
_atom_site_refinement_flags_adp
_atom_site_refinement_flags_occupancy
_atom_site_disorder_assembly
_atom_site_disorder_group
F1 F 0.8260(2) 0.3636(2) 0.64267(4) 0.0674(4) Uani 1 1 d . . . . .
F2 F 0.7504(2) 0.29754(18) 0.71846(4) 0.0627(4) Uani 1 1 d . . . . .
F3 F 0.1848(2) 0.62452(18) 0.63483(4) 0.0668(4) Uani 1 1 d . . . . .
F4 F 0.1188(2) 0.56967(19) 0.71162(4) 0.0683(4) Uani 1 1 d . . . . .
O1 O 0.1414(3) 0.4899(2) 0.53676(6) 0.0697(5) Uani 1 1 d . . . . .
N1 N 0.4000(3) 0.4069(2) 0.75862(5) 0.0483(4) Uani 1 1 d . . . . .
C1 C 0.2910(4) 0.5304(3) 0.50918(7) 0.0550(6) Uani 1 1 d . . . . .
C2 C 0.2525(5) 0.6107(3) 0.47459(8) 0.0691(7) Uani 1 1 d . . . . .
H2 H 0.119310 0.643496 0.467977 0.083 Uiso 1 1 calc R . . . .
C3 C 0.4199(6) 0.6399(3) 0.45035(8) 0.0713(8) Uani 1 1 d . . . . .
H3 H 0.399194 0.693138 0.426647 0.086 Uiso 1 1 calc R . . . .
C4 C 0.6184(5) 0.5924(3) 0.46020(7) 0.0696(8) Uani 1 1 d . . . . .
H4 H 0.728715 0.612943 0.443070 0.084 Uiso 1 1 calc R . . . .
C5 C 0.6536(4) 0.5140(3) 0.49563(7) 0.0604(6) Uani 1 1 d . . . . .
H5 H 0.786949 0.482627 0.502657 0.072 Uiso 1 1 calc R . . . .
C6 C 0.4861(4) 0.4837(3) 0.52014(6) 0.0485(5) Uani 1 1 d . . . . .
C7 C 0.4740(4) 0.4103(3) 0.56098(6) 0.0482(5) Uani 1 1 d . . . . .
C8 C 0.2392(4) 0.3803(3) 0.56300(7) 0.0570(6) Uani 1 1 d . . . . .
H8A H 0.208194 0.276865 0.554392 0.068 Uiso 1 1 calc R . . . .
H8B H 0.189070 0.393266 0.590097 0.068 Uiso 1 1 calc R . . . .
C9 C 0.5456(4) 0.5318(3) 0.59207(6) 0.0485(5) Uani 1 1 d . . . . .
H9A H 0.693676 0.548560 0.588630 0.058 Uiso 1 1 calc R . . . .
H9B H 0.475863 0.627506 0.586088 0.058 Uiso 1 1 calc R . . . .
C10 C 0.6009(5) 0.2641(3) 0.56407(8) 0.0648(7) Uani 1 1 d . . . . .
H10A H 0.556155 0.193285 0.543928 0.097 Uiso 1 1 calc GR . . . .
H10B H 0.581254 0.219359 0.589963 0.097 Uiso 1 1 calc GR . . . .
H10C H 0.745555 0.287274 0.560277 0.097 Uiso 1 1 calc GR . . . .
C11 C 0.5060(3) 0.4931(3) 0.63531(6) 0.0463(5) Uani 1 1 d . . . . .
C12 C 0.6455(3) 0.4129(3) 0.65873(6) 0.0479(5) Uani 1 1 d . . . . .
C13 C 0.6104(3) 0.3809(3) 0.69830(6) 0.0476(5) Uani 1 1 d . . . . .
C14 C 0.4336(3) 0.4336(3) 0.71764(6) 0.0458(5) Uani 1 1 d . . . . .
C15 C 0.2920(3) 0.5148(3) 0.69475(6) 0.0486(5) Uani 1 1 d . . . . .
C16 C 0.3275(4) 0.5421(3) 0.65489(6) 0.0484(5) Uani 1 1 d . . . . .
C17 C 0.2230(4) 0.3426(3) 0.77554(7) 0.0564(6) Uani 1 1 d . . . . .
H17 H 0.110068 0.304088 0.761396 0.068 Uiso 1 1 calc R . . . .
C18 C 0.2404(4) 0.3445(3) 0.81553(7) 0.0600(6) Uani 1 1 d . . . . .
H18 H 0.143962 0.305720 0.833583 0.072 Uiso 1 1 calc R . . . .
C19 C 0.4323(4) 0.4163(3) 0.82537(6) 0.0511(5) Uani 1 1 d . . . . .
C20 C 0.5311(5) 0.4584(3) 0.86091(7) 0.0643(7) Uani 1 1 d . . . . .
H20 H 0.471633 0.433925 0.885394 0.077 Uiso 1 1 calc R . . . .
C21 C 0.7158(5) 0.5359(3) 0.85936(7) 0.0686(7) Uani 1 1 d . . . . .
H21 H 0.780100 0.565331 0.883008 0.082 Uiso 1 1 calc R . . . .
C22 C 0.8091(4) 0.5715(3) 0.82325(8) 0.0649(7) Uani 1 1 d . . . . .
H22 H 0.935362 0.623420 0.823096 0.078 Uiso 1 1 calc R . . . .
C23 C 0.7180(4) 0.5312(3) 0.78760(7) 0.0544(6) Uani 1 1 d . . . . .
H23 H 0.780569 0.554503 0.763327 0.065 Uiso 1 1 calc R . . . .
C24 C 0.5305(3) 0.4549(3) 0.78921(6) 0.0454(5) Uani 1 1 d . . . . .

loop_
_atom_site_aniso_label
_atom_site_aniso_U_11
_atom_site_aniso_U_22
_atom_site_aniso_U_33
_atom_site_aniso_U_23
_atom_site_aniso_U_13
_atom_site_aniso_U_12
F1 0.0476(8) 0.1022(12) 0.0524(7) 0.0008(8) 0.0079(6) 0.0158(8)
F2 0.0555(8) 0.0831(11) 0.0495(7) 0.0050(7) -0.0051(6) 0.0219(8)
F3 0.0725(9) 0.0711(10) 0.0569(8) 0.0054(7) -0.0066(7) 0.0258(8)
F4 0.0591(8) 0.0861(11) 0.0598(8) -0.0024(7) 0.0103(6) 0.0249(8)
O1 0.0518(9) 0.0794(13) 0.0780(12) 0.0127(10) -0.0027(9) 0.0007(10)
N1 0.0456(9) 0.0603(11) 0.0391(9) 0.0008(8) 0.0036(7) -0.0042(9)
C1 0.0568(14) 0.0538(13) 0.0544(12) -0.0026(11) -0.0061(11) -0.0014(12)
C2 0.0758(18) 0.0653(17) 0.0663(15) 0.0040(13) -0.0211(15) 0.0030(15)
C3 0.103(2) 0.0629(17) 0.0476(13) 0.0034(12) -0.0160(15) -0.0057(17)
C4 0.088(2) 0.0780(19) 0.0424(12) -0.0025(12) 0.0086(13) -0.0101(18)
C5 0.0621(14) 0.0715(17) 0.0474(12) -0.0065(11) 0.0029(11) 0.0061(14)
C6 0.0586(13) 0.0468(12) 0.0402(10) -0.0054(9) -0.0029(9) 0.0009(11)
C7 0.0545(12) 0.0459(12) 0.0442(11) -0.0009(9) -0.0012(10) -0.0004(11)
C8 0.0579(14) 0.0576(15) 0.0555(13) 0.0009(11) -0.0037(11) -0.0063(13)
C9 0.0557(13) 0.0492(12) 0.0405(11) 0.0020(9) 0.0010(9) -0.0044(11)
C10 0.0757(18) 0.0534(14) 0.0652(15) -0.0002(12) -0.0004(14) 0.0082(14)
C11 0.0504(12) 0.0485(12) 0.0400(10) -0.0016(9) -0.0006(9) -0.0023(10)
C12 0.0405(10) 0.0595(14) 0.0437(11) -0.0035(10) 0.0027(9) 0.0013(11)
C13 0.0440(11) 0.0572(13) 0.0415(11) 0.0013(9) -0.0034(9) 0.0037(11)
C14 0.0462(11) 0.0521(13) 0.0392(10) -0.0023(9) 0.0011(9) -0.0014(10)
C15 0.0453(12) 0.0529(13) 0.0474(11) -0.0059(10) 0.0047(9) 0.0061(11)
C16 0.0501(12) 0.0492(12) 0.0459(11) 0.0013(10) -0.0056(9) 0.0080(11)
C17 0.0461(12) 0.0640(15) 0.0589(13) -0.0013(11) 0.0084(11) -0.0075(12)
C18 0.0607(15) 0.0662(16) 0.0532(13) 0.0042(11) 0.0150(11) -0.0035(13)
C19 0.0601(13) 0.0509(13) 0.0423(11) 0.0032(10) 0.0089(10) 0.0047(12)
C20 0.0885(19) 0.0648(15) 0.0398(11) 0.0032(11) 0.0039(12) 0.0069(16)
C21 0.089(2) 0.0680(16) 0.0490(13) -0.0075(12) -0.0114(13) 0.0012(16)
C22 0.0624(15) 0.0641(16) 0.0683(15) -0.0072(13) -0.0088(13) -0.0066(13)
C23 0.0557(13) 0.0605(14) 0.0470(11) -0.0009(11) 0.0038(10) -0.0078(12)
C24 0.0496(12) 0.0465(12) 0.0401(10) -0.0003(9) 0.0024(9) 0.0037(10)

_geom_special_details            
;
 All esds (except the esd in the dihedral angle between two l.s. planes)
 are estimated using the full covariance matrix.  The cell esds are taken
 into account individually in the estimation of esds in distances, angles
 and torsion angles; correlations between esds in cell parameters are only
 used when they are defined by crystal symmetry.  An approximate (isotropic)
 treatment of cell esds is used for estimating esds involving l.s. planes.
;
loop_
_geom_bond_atom_site_label_1
_geom_bond_atom_site_label_2
_geom_bond_distance
_geom_bond_site_symmetry_2
_geom_bond_publ_flag
F1 C12 1.350(3) . ?
F2 C13 1.341(3) . ?
F3 C16 1.347(3) . ?
F4 C15 1.338(3) . ?
O1 C1 1.380(3) . ?
O1 C8 1.444(3) . ?
N1 C14 1.410(3) . ?
N1 C17 1.390(3) . ?
N1 C24 1.389(3) . ?
C1 C2 1.377(4) . ?
C1 C6 1.369(3) . ?
C2 H2 0.9300 . ?
C2 C3 1.372(4) . ?
C3 H3 0.9300 . ?
C3 C4 1.382(4) . ?
C4 H4 0.9300 . ?
C4 C5 1.389(4) . ?
C5 H5 0.9300 . ?
C5 C6 1.380(3) . ?
C6 C7 1.513(3) . ?
C7 C8 1.534(3) . ?
C7 C9 1.557(3) . ?
C7 C10 1.520(4) . ?
C8 H8A 0.9700 . ?
C8 H8B 0.9700 . ?
C9 H9A 0.9700 . ?
C9 H9B 0.9700 . ?
C9 C11 1.509(3) . ?
C10 H10A 0.9600 . ?
C10 H10B 0.9600 . ?
C10 H10C 0.9600 . ?
C11 C12 1.383(3) . ?
C11 C16 1.389(3) . ?
C12 C13 1.373(3) . ?
C13 C14 1.387(3) . ?
C14 C15 1.386(3) . ?
C15 C16 1.376(3) . ?
C17 H17 0.9300 . ?
C17 C18 1.345(3) . ?
C18 H18 0.9300 . ?
C18 C19 1.423(4) . ?
C19 C20 1.399(4) . ?
C19 C24 1.407(3) . ?
C20 H20 0.9300 . ?
C20 C21 1.369(4) . ?
C21 H21 0.9300 . ?
C21 C22 1.386(4) . ?
C22 H22 0.9300 . ?
C22 C23 1.376(3) . ?
C23 H23 0.9300 . ?
C23 C24 1.378(3) . ?

loop_
_geom_angle_atom_site_label_1
_geom_angle_atom_site_label_2
_geom_angle_atom_site_label_3
_geom_angle
_geom_angle_site_symmetry_1
_geom_angle_site_symmetry_3
_geom_angle_publ_flag
C1 O1 C8 105.92(19) . . ?
C17 N1 C14 126.16(19) . . ?
C24 N1 C14 125.17(18) . . ?
C24 N1 C17 108.39(18) . . ?
C2 C1 O1 124.7(2) . . ?
C6 C1 O1 112.5(2) . . ?
C6 C1 C2 122.9(2) . . ?
C1 C2 H2 121.6 . . ?
C3 C2 C1 116.9(3) . . ?
C3 C2 H2 121.6 . . ?
C2 C3 H3 119.1 . . ?
C2 C3 C4 121.8(2) . . ?
C4 C3 H3 119.1 . . ?
C3 C4 H4 119.9 . . ?
C3 C4 C5 120.2(3) . . ?
C5 C4 H4 119.9 . . ?
C4 C5 H5 120.8 . . ?
C6 C5 C4 118.4(2) . . ?
C6 C5 H5 120.8 . . ?
C1 C6 C5 119.9(2) . . ?
C1 C6 C7 108.8(2) . . ?
C5 C6 C7 131.3(2) . . ?
C6 C7 C8 99.35(18) . . ?
C6 C7 C9 107.50(18) . . ?
C6 C7 C10 113.0(2) . . ?
C8 C7 C9 112.2(2) . . ?
C10 C7 C8 112.4(2) . . ?
C10 C7 C9 111.7(2) . . ?
O1 C8 C7 106.8(2) . . ?
O1 C8 H8A 110.4 . . ?
O1 C8 H8B 110.4 . . ?
C7 C8 H8A 110.4 . . ?
C7 C8 H8B 110.4 . . ?
H8A C8 H8B 108.6 . . ?
C7 C9 H9A 108.3 . . ?
C7 C9 H9B 108.3 . . ?
H9A C9 H9B 107.4 . . ?
C11 C9 C7 116.07(19) . . ?
C11 C9 H9A 108.3 . . ?
C11 C9 H9B 108.3 . . ?
C7 C10 H10A 109.5 . . ?
C7 C10 H10B 109.5 . . ?
C7 C10 H10C 109.5 . . ?
H10A C10 H10B 109.5 . . ?
H10A C10 H10C 109.5 . . ?
H10B C10 H10C 109.5 . . ?
C12 C11 C9 123.3(2) . . ?
C12 C11 C16 115.06(19) . . ?
C16 C11 C9 121.6(2) . . ?
F1 C12 C11 119.56(18) . . ?
F1 C12 C13 117.4(2) . . ?
C13 C12 C11 123.0(2) . . ?
F2 C13 C12 119.2(2) . . ?
F2 C13 C14 119.65(18) . . ?
C12 C13 C14 121.2(2) . . ?
C13 C14 N1 121.8(2) . . ?
C15 C14 N1 121.53(19) . . ?
C15 C14 C13 116.71(19) . . ?
F4 C15 C14 119.77(19) . . ?
F4 C15 C16 119.1(2) . . ?
C16 C15 C14 121.1(2) . . ?
F3 C16 C11 119.46(19) . . ?
F3 C16 C15 117.7(2) . . ?
C15 C16 C11 122.8(2) . . ?
N1 C17 H17 125.3 . . ?
C18 C17 N1 109.5(2) . . ?
C18 C17 H17 125.3 . . ?
C17 C18 H18 126.0 . . ?
C17 C18 C19 108.0(2) . . ?
C19 C18 H18 126.0 . . ?
C20 C19 C18 135.0(2) . . ?
C20 C19 C24 117.8(2) . . ?
C24 C19 C18 107.2(2) . . ?
C19 C20 H20 120.3 . . ?
C21 C20 C19 119.5(2) . . ?
C21 C20 H20 120.3 . . ?
C20 C21 H21 119.3 . . ?
C20 C21 C22 121.3(2) . . ?
C22 C21 H21 119.3 . . ?
C21 C22 H22 119.5 . . ?
C23 C22 C21 121.1(3) . . ?
C23 C22 H22 119.5 . . ?
C22 C23 H23 121.2 . . ?
C22 C23 C24 117.5(2) . . ?
C24 C23 H23 121.2 . . ?
N1 C24 C19 106.96(19) . . ?
C23 C24 N1 130.17(19) . . ?
C23 C24 C19 122.8(2) . . ?

_shelx_res_file                  
;
TITL exp_2939_a.res in P2(1)2(1)2(1)
    exp_2939.res
    created by SHELXL-2017/1 at 11:49:18 on 29-Nov-2022
REM Old TITL exp_2939 in P2(1)2(1)2(1)
REM SHELXT solution in P2(1)2(1)2(1)
REM R1 0.116, Rweak 0.031, Alpha 0.002, Orientation as input
REM Flack x = 0.046 ( 0.058 ) from Parsons' quotients
REM Formula found by SHELXT: C24 N2 F4
CELL 1.54184 6.4286 8.7411 33.5094 90 90 90
ZERR 4 0.0001 0.0002 0.0006 0 0 0
LATT -1
SYMM 0.5-X,-Y,0.5+Z
SYMM -X,0.5+Y,0.5-Z
SYMM 0.5+X,0.5-Y,-Z
SFAC C H F N O
UNIT 96 68 16 4 4

L.S. 32
PLAN  6
TEMP 296.3(6)
BOND $H
list 4
fmap 2 53
acta
SHEL 999 0.837
OMIT 0 2 0
OMIT -1 -2 -3
OMIT -1 -2 -2
OMIT 0 2 1
OMIT 1 0 1
OMIT -2 3 1
REM <olex2.extras>
REM <HklSrc "%.\\exp_2939.hkl">
REM </olex2.extras>

WGHT    0.040000    0.173600
EXTI    0.002676
FVAR       0.43791
F1    3    0.826008    0.363554    0.642673    11.00000    0.04761    0.10224 =
         0.05239    0.00078    0.00785    0.01581
F2    3    0.750373    0.297539    0.718464    11.00000    0.05552    0.08306 =
         0.04946    0.00504   -0.00508    0.02188
F3    3    0.184768    0.624522    0.634827    11.00000    0.07249    0.07113 =
         0.05693    0.00543   -0.00664    0.02581
F4    3    0.118771    0.569672    0.711618    11.00000    0.05908    0.08609 =
         0.05976   -0.00237    0.01026    0.02486
O1    5    0.141365    0.489935    0.536761    11.00000    0.05182    0.07941 =
         0.07798    0.01270   -0.00265    0.00070
N1    4    0.399957    0.406939    0.758622    11.00000    0.04562    0.06031 =
         0.03909    0.00084    0.00363   -0.00421
C1    1    0.291034    0.530443    0.509182    11.00000    0.05681    0.05377 =
         0.05439   -0.00263   -0.00606   -0.00137
C2    1    0.252524    0.610667    0.474594    11.00000    0.07576    0.06526 =
         0.06628    0.00404   -0.02113    0.00303
AFIX  43
H2    2    0.119310    0.643496    0.467977    11.00000   -1.20000
AFIX   0
C3    1    0.419895    0.639910    0.450347    11.00000    0.10350    0.06294 =
         0.04760    0.00344   -0.01604   -0.00566
AFIX  43
H3    2    0.399194    0.693138    0.426647    11.00000   -1.20000
AFIX   0
C4    1    0.618396    0.592377    0.460204    11.00000    0.08840    0.07805 =
         0.04236   -0.00248    0.00865   -0.01008
AFIX  43
H4    2    0.728715    0.612943    0.443070    11.00000   -1.20000
AFIX   0
C5    1    0.653643    0.513965    0.495629    11.00000    0.06213    0.07154 =
         0.04741   -0.00652    0.00293    0.00605
AFIX  43
H5    2    0.786949    0.482627    0.502657    11.00000   -1.20000
AFIX   0
C6    1    0.486074    0.483686    0.520144    11.00000    0.05862    0.04678 =
         0.04021   -0.00539   -0.00286    0.00093
C7    1    0.474033    0.410301    0.560984    11.00000    0.05454    0.04588 =
         0.04415   -0.00091   -0.00124   -0.00036
C8    1    0.239158    0.380338    0.563001    11.00000    0.05786    0.05761 =
         0.05551    0.00090   -0.00372   -0.00634
AFIX  23
H8A   2    0.208194    0.276865    0.554392    11.00000   -1.20000
H8B   2    0.189070    0.393266    0.590097    11.00000   -1.20000
AFIX   0
C9    1    0.545598    0.531806    0.592068    11.00000    0.05568    0.04922 =
         0.04053    0.00199    0.00102   -0.00443
AFIX  23
H9A   2    0.693676    0.548560    0.588630    11.00000   -1.20000
H9B   2    0.475863    0.627506    0.586088    11.00000   -1.20000
AFIX   0
C10   1    0.600934    0.264092    0.564072    11.00000    0.07571    0.05339 =
         0.06515   -0.00021   -0.00038    0.00819
AFIX 137
H10A  2    0.556155    0.193285    0.543928    11.00000   -1.50000
H10B  2    0.581254    0.219359    0.589963    11.00000   -1.50000
H10C  2    0.745555    0.287274    0.560277    11.00000   -1.50000
AFIX   0
C11   1    0.505967    0.493126    0.635307    11.00000    0.05045    0.04853 =
         0.04000   -0.00157   -0.00056   -0.00232
C12   1    0.645452    0.412906    0.658732    11.00000    0.04049    0.05953 =
         0.04371   -0.00354    0.00270    0.00129
C13   1    0.610425    0.380949    0.698296    11.00000    0.04399    0.05724 =
         0.04149    0.00130   -0.00344    0.00366
C14   1    0.433644    0.433594    0.717637    11.00000    0.04621    0.05207 =
         0.03921   -0.00233    0.00114   -0.00142
C15   1    0.292030    0.514776    0.694746    11.00000    0.04534    0.05295 =
         0.04743   -0.00591    0.00473    0.00613
C16   1    0.327530    0.542120    0.654892    11.00000    0.05012    0.04921 =
         0.04588    0.00126   -0.00557    0.00805
C17   1    0.223008    0.342552    0.775543    11.00000    0.04611    0.06404 =
         0.05892   -0.00127    0.00844   -0.00752
AFIX  43
H17   2    0.110068    0.304088    0.761396    11.00000   -1.20000
AFIX   0
C18   1    0.240393    0.344485    0.815534    11.00000    0.06072    0.06618 =
         0.05317    0.00420    0.01502   -0.00351
AFIX  43
H18   2    0.143962    0.305720    0.833583    11.00000   -1.20000
AFIX   0
C19   1    0.432270    0.416269    0.825367    11.00000    0.06006    0.05090 =
         0.04231    0.00322    0.00889    0.00473
C20   1    0.531058    0.458401    0.860909    11.00000    0.08846    0.06475 =
         0.03976    0.00323    0.00390    0.00687
AFIX  43
H20   2    0.471633    0.433925    0.885394    11.00000   -1.20000
AFIX   0
C21   1    0.715842    0.535922    0.859356    11.00000    0.08876    0.06797 =
         0.04902   -0.00749   -0.01143    0.00119
AFIX  43
H21   2    0.780100    0.565331    0.883008    11.00000   -1.20000
AFIX   0
C22   1    0.809115    0.571471    0.823245    11.00000    0.06243    0.06409 =
         0.06830   -0.00722   -0.00882   -0.00658
AFIX  43
H22   2    0.935362    0.623420    0.823096    11.00000   -1.20000
AFIX   0
C23   1    0.717986    0.531162    0.787596    11.00000    0.05572    0.06046 =
         0.04702   -0.00085    0.00383   -0.00776
AFIX  43
H23   2    0.780569    0.554503    0.763327    11.00000   -1.20000
AFIX   0
C24   1    0.530488    0.454900    0.789211    11.00000    0.04956    0.04651 =
         0.04008   -0.00032    0.00244    0.00371
HKLF 4


REM  exp_2939_a.res in P2(1)2(1)2(1)
REM R1 =  0.0302 for    3080 Fo > 4sig(Fo)  and  0.0334 for all    3362 data
REM    273 parameters refined using      0 restraints

END

WGHT      0.0398      0.1748

REM Highest difference peak  0.104,  deepest hole -0.108,  1-sigma level  0.026
Q1    1   0.7766  0.3971  0.7021  11.00000  0.05    0.10
Q2    1   0.4557  0.5404  0.6450  11.00000  0.05    0.09
Q3    1   0.6031  0.4535  0.7038  11.00000  0.05    0.09
Q4    1   0.7197  0.3305  0.5158  11.00000  0.05    0.09
Q5    1   0.3514  0.4477  0.7037  11.00000  0.05    0.09
Q6    1   0.4879  0.3776  0.7052  11.00000  0.05    0.09
;
_shelx_res_checksum              6894
_olex2_submission_special_instructions 'No special instructions were received'
_oxdiff_exptl_absorpt_empirical_details 
;
Empirical correction (ABSPACK) includes:
- Absorption correction using spherical harmonics
- Frame scaling
;
_oxdiff_exptl_absorpt_empirical_full_max 2.818
_oxdiff_exptl_absorpt_empirical_full_min 0.478
